# Supplementary material for: The Rice Semi-Dwarf Mutant sd37, Caused by a Mutation in CYP96B4, Plays an Important Role in the Fine-Tuning of Plant Growth
Source: PLoS One. 2014 Feb 3;9(2):e88068. doi: 10.1371/journal.pone.0088068 (PMC3912173; doi:10.1371/journal.pone.0088068)
Supplement: Table S2 — Gene ontology (GO) enrichment analysis of the up- and down-regulated genes. (XLS) [file pone.0088068.s005.xls]

## Sheet: GO enrichment
Table S2. Gene ontology (GO) enrichment analysis of the up- and down-regulated genes.
GO ACCESSION	GO Term	p-value	corrected p-value	Count in Selection	Count in Total
GO:0000162|GO:0009096	tryptophan biosynthetic process	0.00025	1	2	2
GO:0006568	tryptophan metabolic process	0.00025	1	2	2
GO:0006586	indolalkylamine metabolic process	0.00025	1	2	2
GO:0042430	indole and derivative metabolic process	0.00025	1	2	2
GO:0042434	indole derivative metabolic process	0.00025	1	2	2
GO:0042435	indole derivative biosynthetic process	0.00025	1	2	2
GO:0046219	indolalkylamine biosynthetic process	0.00025	1	2	2
GO:0006576	biogenic amine metabolic process	0.000742	1	2	3
GO:0009073|GO:0016089	aromatic amino acid family biosynthetic process	0.000742	1	2	3
GO:0042401	biogenic amine biosynthetic process	0.000742	1	2	3
GO:0046417	chorismate metabolic process	0.000742	1	2	3
GO:0009072	aromatic amino acid family metabolic process	0.00146884	1	2	4
GO:0019438	aromatic compound biosynthetic process	0.00146884	1	2	4
GO:0042398	amino acid derivative biosynthetic process	0.00146884	1	2	4
GO:0043648	dicarboxylic acid metabolic process	0.00146884	1	2	4
GO:0007049	cell cycle	0.0024244	1	2	5
GO:0008652	amino acid biosynthetic process	0.00242436	1	2	5
GO:0046483	heterocycle metabolic process	0.00242436	1	2	5
GO:0006575	amino acid derivative metabolic process	0.00360135	1	2	6
GO:0009309	amine biosynthetic process	0.00360135	1	2	6
GO:0044271	nitrogen compound biosynthetic process	0.00360135	1	2	6
GO:0006725	aromatic compound metabolic process	0.00659315	1	2	8
GO:0000059	protein import into nucleus, docking	0.0162254	1	1	1
GO:0004048	anthranilate phosphoribosyltransferase activity	0.0162254	1	1	1
GO:0004049	anthranilate synthase activity	0.0162254	1	1	1
GO:0005635|GO:0005636	nuclear envelope	0.0162254	1	1	1
GO:0005643|GO:0005644	nuclear pore	0.0162254	1	1	1
GO:0006606	protein import into nucleus	0.0162254	1	1	1
GO:0006913|GO:0000063	nucleocytoplasmic transport	0.0162254	1	1	1
GO:0008565|GO:0015463	protein transporter activity	0.0162254	1	1	1
GO:0015935	small ribosomal subunit	0.0162254	1	1	1
GO:0016833	oxo-acid-lyase activity	0.0162254	1	1	1
GO:0031965	nuclear membrane	0.0162254	1	1	1
GO:0033279	ribosomal subunit	0.0162254	1	1	1
GO:0044453	nuclear membrane part	0.0162254	1	1	1
GO:0046930	pore complex	0.0162254	1	1	1
GO:0051169	nuclear transport	0.0162254	1	1	1
GO:0051170	nuclear import	0.0162254	1	1	1
GO:0006520	amino acid metabolic process	0.0174976	1	2	13
GO:0016829	lyase activity	0.0202172	1	2	14
GO:0006519	amino acid and derivative metabolic process	0.0231031	1	2	15
GO:0006807	nitrogen compound metabolic process	0.0231031	1	2	15
GO:0009308	amine metabolic process	0.0231031	1	2	15
GO:0034641	cellular nitrogen compound metabolic process	0.0231031	1	2	15
GO:0022892	substrate-specific transporter activity	0.0261496	1	2	16
GO:0016763	transferase activity, transferring pentosyl groups	0.0322013	1	1	2
GO:0044249	cellular biosynthetic process	0.037387	1	3	47
GO:0006082	organic acid metabolic process	0.0436075	1	2	21
GO:0019752	carboxylic acid metabolic process	0.0436075	1	2	21
GO:0006605	protein targeting	0.0479311	1	1	3
GO:0015662	ATPase activity, coupled to transmembrane movement of ions, phosphorylative mechanism	0.0479311	1	1	3
GO:0017038	protein import	0.0479311	1	1	3
GO:0044428	nuclear part	0.0479311	1	1	3
GO:0005215|GO:0005478	transporter activity	0.0556827	1	2	24
GO:0006163	purine nucleotide metabolic process	0.0634185	1	1	4
GO:0006164	purine nucleotide biosynthetic process	0.0634185	1	1	4
GO:0006461	protein complex assembly	0.0634185	1	1	4
GO:0006754|GO:0006758	ATP biosynthetic process	0.0634185	1	1	4
GO:0009141	nucleoside triphosphate metabolic process	0.0634185	1	1	4
GO:0009142	nucleoside triphosphate biosynthetic process	0.0634185	1	1	4
GO:0009144	purine nucleoside triphosphate metabolic process	0.0634185	1	1	4
GO:0009145	purine nucleoside triphosphate biosynthetic process	0.0634185	1	1	4
GO:0009150	purine ribonucleotide metabolic process	0.0634185	1	1	4
GO:0009152	purine ribonucleotide biosynthetic process	0.0634185	1	1	4
GO:0009199	ribonucleoside triphosphate metabolic process	0.0634185	1	1	4
GO:0009201	ribonucleoside triphosphate biosynthetic process	0.0634185	1	1	4
GO:0009205	purine ribonucleoside triphosphate metabolic process	0.0634185	1	1	4
GO:0009206	purine ribonucleoside triphosphate biosynthetic process	0.0634185	1	1	4
GO:0009259|GO:0009121	ribonucleotide metabolic process	0.0634185	1	1	4
GO:0009260	ribonucleotide biosynthetic process	0.0634185	1	1	4
GO:0016820	hydrolase activity, acting on acid anhydrides, catalyzing transmembrane movement of substances	0.0634185	1	1	4
GO:0042625	ATPase activity, coupled to transmembrane movement of ions	0.0634185	1	1	4
GO:0042626	ATPase activity, coupled to transmembrane movement of substances	0.0634185	1	1	4
GO:0043492	ATPase activity, coupled to movement of substances	0.0634185	1	1	4
GO:0043623	cellular protein complex assembly	0.0634185	1	1	4
GO:0046034	ATP metabolic process	0.0634185	1	1	4
GO:0009058	biosynthetic process	0.0781433	1	4	103
GO:0009165	nucleotide biosynthetic process	0.0786671	1	1	5
GO:0015399	primary active transmembrane transporter activity	0.0786671	1	1	5
GO:0015405	P-P-bond-hydrolysis-driven transmembrane transporter activity	0.0786671	1	1	5
GO:0031967	organelle envelope	0.108461	1	1	7
GO:0031975	envelope	0.108461	1	1	7
GO:0016830	carbon-carbon lyase activity	0.123014	1	1	8
GO:0016020	membrane	0.123627	1	5	168
GO:0000287	magnesium ion binding	0.137341	1	1	9
GO:0022804	active transmembrane transporter activity	0.137341	1	1	9
GO:0044422	organelle part	0.146289	1	2	42
GO:0044446	intracellular organelle part	0.146289	1	2	42
GO:0006753	nucleoside phosphate metabolic process	0.151447	1	1	10
GO:0009117	nucleotide metabolic process	0.151447	1	1	10
GO:0006886	intracellular protein transport	0.165334	1	1	11
GO:0034621	cellular macromolecular complex subunit organization	0.165334	1	1	11
GO:0034622	cellular macromolecular complex assembly	0.165334	1	1	11
GO:0042623	ATPase activity, coupled	0.165334	1	1	11
GO:0043933|GO:0034600	macromolecular complex subunit organization	0.165334	1	1	11
GO:0055086	nucleobase, nucleoside and nucleotide metabolic process	0.165334	1	1	11
GO:0065003	macromolecular complex assembly	0.165334	1	1	11
GO:0015075	ion transmembrane transporter activity	0.192464	1	1	13
GO:0012505	endomembrane system	0.205713	1	1	14
GO:0016887|GO:0004002	ATPase activity	0.205713	1	1	14
GO:0022891	substrate-specific transmembrane transporter activity	0.205713	1	1	14
GO:0022857|GO:0005386|GO:0015646	transmembrane transporter activity	0.218757	1	1	15
GO:0046907	intracellular transport	0.218757	1	1	15
GO:0051641	cellular localization	0.218757	1	1	15
GO:0051649	establishment of localization in cell	0.218757	1	1	15
GO:0032991	macromolecular complex	0.223219	1	2	55
GO:0008104	protein localization	0.231598	1	1	16
GO:0015031|GO:0015831	protein transport	0.231598	1	1	16
GO:0016757|GO:0016932	transferase activity, transferring glycosyl groups	0.231598	1	1	16
GO:0045184	establishment of protein localization	0.231598	1	1	16
GO:0044238	primary metabolic process	0.24703	1	5	211
GO:0008152	metabolic process	0.247939	1	6	266
GO:0003735|GO:0003736|GO:0003737|GO:0003738|GO:0003739|GO:0003740|GO:0003741|GO:0003742	structural constituent of ribosome	0.256681	1	1	18
GO:0005840	ribosome	0.256681	1	1	18
GO:0017111	nucleoside-triphosphatase activity	0.256681	1	1	18
GO:0033036	macromolecule localization	0.256681	1	1	18
GO:0030529	ribonucleoprotein complex	0.26893	1	1	19
GO:0009987|GO:0008151|GO:0050875	cellular process	0.272088	1	6	274
GO:0016462	pyrophosphatase activity	0.280988	1	1	20
GO:0016817	hydrolase activity, acting on acid anhydrides	0.280988	1	1	20
GO:0016818	hydrolase activity, acting on acid anhydrides, in phosphorus-containing anhydrides	0.280988	1	1	20
GO:0006412|GO:0006416|GO:0006453|GO:0043037	translation	0.30454	1	1	22
GO:0031090	organelle membrane	0.30454	1	1	22
GO:0044237	cellular metabolic process	0.31478	1	5	231
GO:0008270	zinc ion binding	0.31604	1	1	23
GO:0034645	cellular macromolecule biosynthetic process	0.31604	1	1	23
GO:0005198	structural molecule activity	0.32736	1	1	24
GO:0046872	metal ion binding	0.340333	1	2	74
GO:0006139	nucleobase, nucleoside, nucleotide and nucleic acid metabolic process	0.346457	1	2	75
GO:0010467	gene expression	0.364744	1	2	78
GO:0043284	biopolymer biosynthetic process	0.370808	1	2	79
GO:0009059	macromolecule biosynthetic process	0.376853	1	2	80
GO:0008150|GO:0000004|GO:0007582	biological_process	0.379285	1	7	366
GO:0043167	ion binding	0.388887	1	2	82
GO:0003674|GO:0005554	molecular_function	0.399857	1	8	432
GO:0003677	DNA binding	0.406779	1	2	85
GO:0043234	protein complex	0.411741	1	1	32
GO:0005739	mitochondrion	0.411861	1	6	317
GO:0043228	non-membrane-bounded organelle	0.459276	1	1	37
GO:0043232	intracellular non-membrane-bounded organelle	0.459276	1	1	37
GO:0003700|GO:0000130	transcription factor activity	0.468336	1	1	38
GO:0005634	nucleus	0.476046	1	5	97
GO:0003824	catalytic activity	0.487746	1	4	219
GO:0016021	integral to membrane	0.511519	1	1	43
GO:0031224	intrinsic to membrane	0.511519	1	1	43
GO:0030528	transcription regulator activity	0.519747	1	1	44
GO:0005515|GO:0045308	protein binding	0.54365	1	1	47
GO:0003676	nucleic acid binding	0.551156	1	3	111
GO:0046914	transition metal ion binding	0.551364	1	1	48
GO:0005488	binding	0.553605	1	5	298
GO:0006350	transcription	0.558955	1	1	49
GO:0044425	membrane part	0.581003	1	1	52
GO:0006810	transport	0.615446	1	1	57
GO:0051179	localization	0.615446	1	1	57
GO:0051234	establishment of localization	0.615446	1	1	57
GO:0006355	regulation of transcription, DNA-dependent	0.634806	1	1	60
GO:0051252	regulation of RNA metabolic process	0.634806	1	1	60
GO:0006260	DNA replication	0.643257	1	2	61
GO:0016787	hydrolase activity	0.65324	1	1	63
GO:0043169	cation binding	0.682019	1	1	68
GO:0005524	ATP binding	0.687497	1	1	69
GO:0032559	adenyl ribonucleotide binding	0.687497	1	1	69
GO:0043283	biopolymer metabolic process	0.687745	1	2	141
GO:0019219	regulation of nucleobase, nucleoside, nucleotide and nucleic acid metabolic process	0.698185	1	1	71
GO:0045449	regulation of transcription	0.698185	1	1	71
GO:0009889	regulation of biosynthetic process	0.703398	1	1	72
GO:0010468	regulation of gene expression	0.703398	1	1	72
GO:0010556	regulation of macromolecule biosynthetic process	0.703398	1	1	72
GO:0060255	regulation of macromolecule metabolic process	0.703398	1	1	72
GO:0019222	regulation of metabolic process	0.708526	1	1	73
GO:0031323	regulation of cellular metabolic process	0.708526	1	1	73
GO:0030554	adenyl nucleotide binding	0.713569	1	1	74
GO:0016023	cytoplasmic membrane-bounded vesicle	0.71468	1	2	148
GO:0031988	membrane-bounded vesicle	0.71468	1	2	148
GO:0044267	cellular protein metabolic process	0.71853	1	1	75
GO:0016740	transferase activity	0.72341	1	1	76
GO:0019538|GO:0006411	protein metabolic process	0.72341	1	1	76
GO:0031410	cytoplasmic vesicle	0.729253	1	2	152
GO:0031982	vesicle	0.729253	1	2	152
GO:0032553	ribonucleotide binding	0.737572	1	1	79
GO:0032555	purine ribonucleotide binding	0.737572	1	1	79
GO:0005623	cell	0.741267	1	16	1010
GO:0044464	cell part	0.741267	1	16	1010
GO:0005575|GO:0008372	cellular_component	0.756218	1	16	1014
GO:0017076	purine nucleotide binding	0.75966	1	1	84
GO:0043170	macromolecule metabolic process	0.772639	1	2	165
GO:0000166	nucleotide binding	0.77998	1	3	89
GO:0050794|GO:0051244	regulation of cellular process	0.791379	1	1	92
GO:0050789|GO:0050791	regulation of biological process	0.795052	1	1	93
GO:0065007	biological regulation	0.802216	1	1	95
GO:0044260	cellular macromolecule metabolic process	0.812519	1	1	98
GO:0007047	cell wall organization	0.856894	1	1	104
GO:0005737	cytoplasm	0.923299	1	11	824
GO:0043226	organelle	0.936387	1	12	888
GO:0043229	intracellular organelle	0.936387	1	12	888
GO:0044444	cytoplasmic part	0.954581	1	10	800
GO:0043227	membrane-bounded organelle	0.962773	1	11	864
GO:0043231	intracellular membrane-bounded organelle	0.962773	1	11	864
GO:0044424	intracellular part	0.96297	1	12	915
GO:0005622	intracellular	0.967571	1	12	921
GO:0009536	plastid	0.988706	1	2	345
Data arranged according to the P-value.

## Sheet: GO Biological Process
Table S2. Gene ontology (GO) enrichment analysis of the up- and down-regulated genes.
Gene	*Fold change(sd37/3037)	P-value	Probe Set ID	Description and functional categories	Gene Ontology Biological Process
LOC_Os07g32550.1	-2.91444	0.00995907	Os.57120.1.S1_at	dimethyladenosine transferase, putative, expressed	0000154 // rRNA modification // inferred from electronic annotation /// 0006364 // rRNA processing // inferred from electronic annotation /// 0046677 // response to antibiotic // inferred from electronic annotation
LOC_Os02g30840.1	-1.53973	0.00416733	Os.53662.1.S1_at	RNA pseudouridine synthase, putative, expressed	0001522 // pseudouridine synthesis // inferred from electronic annotation /// 0009451 // RNA modification // inferred from electronic annotation
AK102449(11),NM_001062092(11)	-3.56688	0.000448404	Os.26716.1.S1_at	---	0005975 // carbohydrate metabolic process // inferred from electronic annotation
LOC_Os09g22410.2	7.18782	0.00948818	OsAffx.6365.1.S1_at	pyruvate kinase-like, putative, expressed	0006096 // glycolysis // inferred from electronic annotation
NM_001063549(11)	-1.72917	0.0437801	Os.273.1.S1_at	---	0006260 // DNA replication // inferred from electronic annotation
LOC_Os05g39850	-3.36719	0.0473582	Os.23359.1.S1_at	DNA replication licensing factor MCM3, putative, expressed	0006260 // DNA replication // inferred from electronic annotation /// 0006270 // DNA replication initiation // inferred from electronic annotation
LOC_Os06g04870.1	-2.65919	0.0348429	Os.2365.1.S1_at	homeobox-leucine zipper protein HAT1, putative	0006350 // transcription // inferred from electronic annotation /// 0006355 // regulation of transcription, DNA-dependent // inferred from electronic annotation /// 0045449 // regulation of transcription // inferred from electronic annotation
LOC_Os08g31580.1	-1.51223	0.0471556	Os.5599.1.S1_at	DRE binding factor 1, putative, expressed	0006350 // transcription // inferred from electronic annotation /// 0006355 // regulation of transcription, DNA-dependent // inferred from electronic annotation /// 0045449 // regulation of transcription // inferred from electronic annotation
AK106920(11),NM_001063128(11)	1.59902	0.0138376	Os.20309.1.S1_at	---	0006350 // transcription // inferred from electronic annotation /// 0006355 // regulation of transcription, DNA-dependent // inferred from electronic annotation /// 0045449 // regulation of transcription // inferred from electronic annotation
LOC_Os04g33940.1	1.99331	0.0300033	Os.52509.1.S1_at	protein of unknown function DUF1279 domain containing protein, expressed	0006350 // transcription // inferred from electronic annotation /// 0006355 // regulation of transcription, DNA-dependent // inferred from electronic annotation /// 0045449 // regulation of transcription // inferred from electronic annotation
LOC_Os02g36924.1	4.88679	0.00730105	Os.49762.2.S1_a_at	MADS-box transcription factor 27, putative, expressed	0006350 // transcription // inferred from electronic annotation /// 0006355 // regulation of transcription, DNA-dependent // inferred from electronic annotation /// 0045449 // regulation of transcription // inferred from electronic annotation
AK105509(11),CT829018(11)	-1.57847	0.0151475	OsAffx.11050.2.S1_x_at	---	0006350 // transcription // inferred from electronic annotation /// 0045449 // regulation of transcription // inferred from electronic annotation
LOC_Os01g69830.1	1.77171	0.0117146	OsAffx.2442.1.S1_x_at	teosinte glume architecture 1, putative, expressed	0006350 // transcription // inferred from electronic annotation /// 0045449 // regulation of transcription // inferred from electronic annotation
LOC_Os01g49370.1	-5.07442	0.00431506	Os.7650.1.S1_at	transcription initiation factor IIF, alpha subunit, putative, expressed	0006367 // transcription initiation from RNA polymerase II promoter // inferred from electronic annotation /// 0045941 // positive regulation of transcription // inferred from electronic annotation
LOC_Os06g33980.1	1.7274	0.0360082	Os.24713.2.S1_x_at	tRNA-splicing endonuclease subunit Sen2, putative, expressed	0006388 // tRNA splicing, via endonucleolytic cleavage and ligation // inferred from electronic annotation /// 0006397 // mRNA processing // inferred from electronic annotation /// 0008033 // tRNA processing // inferred from electronic annotation
LOC_Os09g29420.1	9.07588	0.00743563	Os.32882.1.A1_a_at	queuine tRNA-ribosyltransferase, putative, expressed	0006400 // tRNA modification // inferred from electronic annotation /// 0008033 // tRNA processing // inferred from electronic annotation /// 0008616 // queuosine biosynthetic process // inferred from electronic annotation
CT831661(9)	-2.90756	0.00116445	Os.38806.1.A1_x_at	---	0006412 // translation // inferred from electronic annotation
NM_001065339	-2.43599	0.0349366	Os.17585.1.S1_at	---	0006412 // translation // inferred from electronic annotation /// 0006413 // translational initiation // inferred from electronic annotation
LOC_Os01g36790.1	-3.93053	0.00411865	Os.24917.1.S1_at	DUF26 kinases have homology to DUF26 containing loci	0006468 // protein amino acid phosphorylation // inferred from electronic annotation
LOC_Os07g42626.1	-1.94438	0.0339018	Os.42801.1.S1_at	STRUBBELIG-RECEPTOR FAMILY 6 precursor, putative, expressed	0006468 // protein amino acid phosphorylation // inferred from electronic annotation
LOC_Os12g43660.1	-1.55798	0.00122842	Os.53319.1.S1_at	receptor-like protein kinase HAIKU2 precursor, putative, expressed	0006468 // protein amino acid phosphorylation // inferred from electronic annotation
LOC_Os02g17330.1	1.55519	0.04083	Os.46554.1.S1_at	4-amino-4-deoxychorismate lyase, putative, expressed	0006468 // protein amino acid phosphorylation // inferred from electronic annotation
LOC_Os07g38070.1	1.59725	0.0477642	Os.27184.1.S1_at	protein kinase, putative, expressed	0006468 // protein amino acid phosphorylation // inferred from electronic annotation
LOC_Os02g42110.1	4.09091	0.00881212	OsAffx.12449.1.S1_at	wall-associated receptor kinase-like 22 precursor, putative	0006468 // protein amino acid phosphorylation // inferred from electronic annotation
LOC_Os11g10640.1	28.9497	0.00180248	OsAffx.18786.1.S1_at	protein kinase domain containing protein, expressed	0006468 // protein amino acid phosphorylation // inferred from electronic annotation
AK067339(11),NM_001056305(11)	-1.64852	0.037223	Os.406.1.S1_a_at	---	0006468 // protein amino acid phosphorylation // inferred from electronic annotation /// 0006952 // defense response // inferred from electronic annotation
LOC_Os04g34270.1	-1.83965	0.0438186	Os.49208.1.S1_at	serine/threonine-protein kinase receptor precursor, putative, expressed	0006468 // protein amino acid phosphorylation // inferred from electronic annotation /// 0048544 // recognition of pollen // inferred from electronic annotation
LOC_Os12g16480.1 conserved hypothetical protein	-1.53857	0.00133	OsAffx.7611.1.S1_at	conserved hypothetical protein	0006486 // protein amino acid glycosylation // inferred from electronic annotation
AF308692(11),AK110811(11),NM_001072450(11)	-8.1236	0.00763874	Os.50636.1.S1_s_at	---	0006508 // proteolysis // inferred from electronic annotation
NM_001069595(11)	-3.80851	0.00124737	Os.17577.1.S1_x_at	---	0006508 // proteolysis // inferred from electronic annotation
EU220429(11)	-1.54428	0.0322259	Os.12277.1.S1_at	---	0006527 // arginine catabolic process // inferred from electronic annotation /// 0008295 // spermidine biosynthetic process // inferred from electronic annotation /// 0009446 // putrescine biosynthetic process // inferred from electronic annotation
AY187941,NM_001056025	-2.6239	0.0487848	Os.47761.1.S1_at	---	0006536 // glutamate metabolic process // inferred from electronic annotation /// 0019752 // carboxylic acid metabolic process // inferred from electronic annotation
NM_001057460(11)	-2.62806	0.0312215	Os.2858.1.S1_at	---	0006541 // glutamine metabolic process // inferred from electronic annotation
LOC_Os01g65410.1	-1.50793	0.0441078	Os.5420.1.S1_at	serine hydroxymethyltransferase, mitochondrial precursor, putative,	0006544 // glycine metabolic process // inferred from electronic annotation /// 0006563 // L-serine metabolic process // inferred from electronic annotation
LOC_Os01g11740.1	8.31618	0.00607327	Os.31301.1.S1_at	esterase precursor, putative, expressed	0006629 // lipid metabolic process // inferred from electronic annotation
LOC_Os11g45030.1	1.49633	0.0125185	OsAffx.24840.1.S1_at	---	0006796 // phosphate metabolic process // inferred from electronic annotation
LOC_Os03g25930.1	-1.53613	0.00929039	Os.50934.1.S1_at	emp24/gp25L/p24 family protein, putative, expressed	0006810 // transport // inferred from electronic annotation
LOC_Os07g01810.1	-2.3653	0.0117702	Os.29959.1.S1_at	potassium channel protein, putative, expressed	0006810 // transport // inferred from electronic annotation /// 0006811 // ion transport // inferred from electronic annotation /// 0006813 // potassium ion transport // inferred from electronic annotation
AK100248(11),NM_001067840(11)	-2.77128	0.0305935	Os.53817.1.S1_at	---	0006887 // exocytosis // inferred from electronic annotation
AK100807(11),NM_001071059(11)	-2.86567	0.000126514	Os.46451.2.S1_x_at	---	0006915 // apoptosis // inferred from electronic annotation
AK100807(11),NM_001071059(11)	-2.76533	0.0424388	Os.46451.1.S1_at	---	0006915 // apoptosis // inferred from electronic annotation
AK102049,NM_001064628	-4.82386	0.00991221	OsAffx.28049.1.S1_at	---	0006915 // apoptosis // inferred from electronic annotation /// 0006952 // defense response // inferred from electronic annotation
LOC_Os12g32790.1	-2.56071	0.0497925	OsAffx.7771.1.S1_x_at	disease resistance RPP13-like protein 1, putative, expressed	0006915 // apoptosis // inferred from electronic annotation /// 0006952 // defense response // inferred from electronic annotation
AK102385(11),NM_001073329(11)	-1.87512	0.0379027	Os.54180.1.S1_at	---	0006915 // apoptosis // inferred from electronic annotation /// 0006952 // defense response // inferred from electronic annotation
NM_001052567(11)	-5.97143	0.0023581	Os.50493.1.S1_at	---	0006952 // defense response // inferred from electronic annotation
LOC_Os04g50710.1	8.21875	0.00346955	OsAffx.4138.1.S1_at	pathogenesis-related 10 protein PR10-1, putative	0006952 // defense response // inferred from electronic annotation /// 0009607 // response to biotic stimulus // inferred from electronic annotation
LOC_Os12g42160.1	-8.40299	0.00147173	OsAffx.20085.1.S1_x_at	ATP binding protein, putative, expressed	0007018 // microtubule-based movement // inferred from electronic annotation
LOC_Os12g42160.1 ATP binding protein	-1.97043	0.045136	Os.47736.1.S1_at	ATP binding protein	0007018 // microtubule-based movement // inferred from electronic annotation
LOC_Os03g02290.1	7.77108	0.00171567	OsAffx.12711.1.S1_x_at	ATP binding protein, putative, expressed	0007018 // microtubule-based movement // inferred from electronic annotation
LOC_Os08g33740.1	-1.7504	0.0167778	Os.24363.1.A1_at	CSLA11 - cellulose synthase-like family A, expressed	0007047 // cell wall organization // inferred from electronic annotation
LOC_Os10g40720	1.55459	0.0370955	Os.6786.1.S1_a_at	expansin precursor, putative, expressed	0007047 // cell wall organization // inferred from electronic annotation /// 0019953 // sexual reproduction // inferred from electronic annotation
NM_001066839(11)	-3.89655	0.0042346	Os.22837.1.A1_at	---	0007049 // cell cycle // inferred from electronic annotation /// 0051301 // cell division // inferred from electronic annotation
LOC_Os01g59120.1	-2.08395	0.0498065	Os.11347.1.S1_at	cyclin IaZm, putative, expressed	0007049 // cell cycle // inferred from electronic annotation /// 0051301 // cell division // inferred from electronic annotation
LOC_Os04g44890.1	5.10317	0.00498469	OsAffx.4093.1.S1_at	tRNA-dihydrouridine synthase 2-like, putative,	0008033 // tRNA processing // inferred from electronic annotation /// 0008152 // metabolic process // inferred from electronic annotation /// 0055114 // oxidation reduction // inferred from electronic annotation
LOC_Os01g74152.1	-2.71938	0.00419303	Os.6435.1.S1_at	catalytic/ hydrolase, putative, expressed	0008152 // metabolic process // inferred from electronic annotation
LOC_Os08g02500.1	-1.73621	0.0397929	OsAffx.16792.1.S1_at	ACR8, putative	0008152 // metabolic process // inferred from electronic annotation
NM_001066536(11)	-1.52177	0.0168411	Os.5606.1.S1_at	---	0008152 // metabolic process // inferred from electronic annotation
NM_001053066(11)	1.52807	0.0288638	Os.17869.1.S1_at	---	0008152 // metabolic process // inferred from electronic annotation
LOC_Os07g30330.1	1.9478	0.0114042	Os.51026.1.S1_x_at	cytokinin-O-glucosyltransferase 2, putative, expressed	0008152 // metabolic process // inferred from electronic annotation
LOC_Os07g30620.1	2.05237	0.0139229	Os.51026.1.S1_at	cytokinin-O-glucosyltransferase 2, putative, expressed	0008152 // metabolic process // inferred from electronic annotation
LOC_Os01g22560.1	3.85876	0.0069809	Os.11128.1.S1_at	glycerol-3-phosphate acyltransferase 1, putative, expressed	0008152 // metabolic process // inferred from electronic annotation
LOC_Os07g05940.1	-5.03279	0.00371937	Os.32357.1.S1_at	viviparous-14, putative, expressed	0008152 // metabolic process // inferred from electronic annotation /// 0055114 // oxidation reduction // inferred from electronic annotation
AK109623(11)	-1.75489	0.0242687	Os.56213.1.S1_at	---	0009058 // biosynthetic process // inferred from electronic annotation
LOC_Os06g29000.1	-6.15263	0.0143162	OsAffx.31892.2.S1_at	retrotransposon protein	0015074 // DNA integration // inferred from electronic annotation
LOC_Os03g31750.2	1.52728	0.0112996	Os.12528.1.S1_x_at	pyruvate, phosphate dikinase, chloroplast precursor, putative, expressed	0016310 // phosphorylation // inferred from electronic annotation
AK099529(11)	-2.04495	0.0363944	Os.6671.1.S1_a_at	---	0016567 // protein ubiquitination // inferred from electronic annotation
NM_001064756	-6.96795	0.00514774	OsAffx.28094.1.S1_at	---	0019941 // modification-dependent protein catabolic process // inferred from electronic annotation
LOC_Os12g05040.1	-1.56443	0.0472212	Os.7649.1.S1_at	heavy-metal-associated domain-containing protein, putative, expressed	0030001 // metal ion transport // inferred from electronic annotation
LOC_Os06g17410.1	-2.22832	0.0454085	OsAffx.15472.1.S1_at	dof1, putative, expressed	0045449 // regulation of transcription // inferred from electronic annotation
NM_001053763(11)	-1.72674	0.0271199	Os.9492.1.S1_a_at	---	0045449 // regulation of transcription // inferred from electronic annotation
AB028129(11),NM_001060123(11)	-1.55418	0.0274503	Os.4182.2.S1_x_at	---	0045449 // regulation of transcription // inferred from electronic annotation
LOC_Os11g10420.1	-1.58465	0.01126	OsAffx.7064.1.S1_at	1-phosphatidylinositol 4-kinase, putative, expressed	0046854 // phosphoinositide phosphorylation // inferred from electronic annotation /// 0048015 // phosphoinositide-mediated signaling // inferred from electronic annotation
LOC_Os01g11414.1	-1.60352	0.0407277	Os.3917.1.S1_s_at	sodium/calcium exchanger protein, putative, expressed	0055085 // transmembrane transport // inferred from electronic annotation
LOC_Os03g30420.1	-8.04167	0.000719601	OsAffx.13127.1.S1_at	cytochrome P450	0055114 // oxidation reduction // inferred from electronic annotation
LOC_Os02g41954.1	-5.34479	0.0168587	Os.30608.3.S1_x_at	gibberellin 2-beta-dioxygenase 7, putative, expressed	0055114 // oxidation reduction // inferred from electronic annotation
LOC_Os12g09790.1	-4.12177	0.00229979	OsAffx.31668.1.S1_at	cytochrome P450 76B1	0055114 // oxidation reduction // inferred from electronic annotation
LOC_Os04g30420.1	-2.56346	0.0187495	Os.51439.1.S1_x_at	dehydrogenase, putative, expressed	0055114 // oxidation reduction // inferred from electronic annotation
LOC_Os04g30420.1	-1.89283	0.0484309	Os.51439.1.S1_at	dehydrogenase, putative, expressed	0055114 // oxidation reduction // inferred from electronic annotation
LOC_Os01g36294.1(11),LOC_Os01g36350.1(11),LOC_Os01g36350.2(11),LOC_Os01g36350.3(11),AK120213(11),AK240728(11),NM_001049812(11),NM_001049813(11)	2.05172	0.01418	Os.38346.1.S1_x_at	cytochrome P450 71C4, putative, expressed	0055114 // oxidation reduction // inferred from electronic annotation
LOC_Os04g27060.1	3.11634	0.000247766	Os.11266.1.S1_at	auxin-induced protein PCNT115, putative, expressed	0055114 // oxidation reduction // inferred from electronic annotation
*Fold change(sd37/3037):Fold change between sd37 and WT apices (1.5-fold cutoff).
P-value represents the Change P value.

## Sheet: GO Cellular Component 
Table S2. Gene ontology (GO) enrichment analysis of the up- and down-regulated genes.
Gene	*Fold change(sd37/3037)	P-value	Probe Set ID	Description and functional categories	Gene Ontology Cellular Component
AK100248(11),NM_001067840(11)	-2.77128	0.0305935	Os.53817.1.S1_at	---	0000145 // exocyst // inferred from electronic annotation
AK099529(11)	-2.04495	0.0363944	Os.6671.1.S1_a_at	---	0000151 // ubiquitin ligase complex // inferred from electronic annotation
NM_001063549(11)	-1.72917	0.0437801	Os.273.1.S1_at	---	0000808 // origin recognition complex // inferred from electronic annotation /// 0005634 // nucleus // inferred from electronic annotation
AY286474(9),NM_001058253(11)	-4.53571	0.00485932	Os.28441.1.S1_at	---	0005622 // intracellular // inferred from electronic annotation
LOC_Os03g50120.1	-1.61415	0.0373299	Os.27979.1.S1_at	---	0005622 // intracellular // inferred from electronic annotation
NM_001058661(11)	1.54828	0.0376956	Os.55716.1.S1_at	---	0005622 // intracellular // inferred from electronic annotation
AB190817(10)	-2.22986	0.0439756	Os.12032.1.S1_at	---	0005634 // nucleus // inferred from direct assay /// 0005634 // nucleus // inferred from electronic annotation
LOC_Os08g43200.1	-5.39726	0.0082775	OsAffx.6121.1.S1_at	dehydration-responsive element-binding protein 1B, putative, expressed	0005634 // nucleus // inferred from electronic annotation
LOC_Os01g49370.1	-5.07442	0.00431506	Os.7650.1.S1_at	transcription initiation factor IIF, alpha subunit, putative, expressed	0005634 // nucleus // inferred from electronic annotation
LOC_Os01g42270.1 transcriptional corepressor LEUNIG, putative	-4.37821	0.0404332	OsAffx.11436.2.S1_at	transcriptional corepressor LEUNIG, putative	0005634 // nucleus // inferred from electronic annotation
NM_001066839(11)	-3.89655	0.0042346	Os.22837.1.A1_at	---	0005634 // nucleus // inferred from electronic annotation
LOC_Os05g39850	-3.36719	0.0473582	Os.23359.1.S1_at	DNA replication licensing factor MCM3, putative, expressed	0005634 // nucleus // inferred from electronic annotation
LOC_Os06g04870.1	-2.65919	0.0348429	Os.2365.1.S1_at	homeobox-leucine zipper protein HAT1, putative	0005634 // nucleus // inferred from electronic annotation
LOC_Os01g59120.1	-2.08395	0.0498065	Os.11347.1.S1_at	cyclin IaZm, putative, expressed	0005634 // nucleus // inferred from electronic annotation
AK105509(11),CT829018(11)	-1.57847	0.0151475	OsAffx.11050.2.S1_x_at	---	0005634 // nucleus // inferred from electronic annotation
LOC_Os08g31580.1	-1.51223	0.0471556	Os.5599.1.S1_at	DRE binding factor 1, putative, expressed	0005634 // nucleus // inferred from electronic annotation
AK106920(11),NM_001063128(11)	1.59902	0.0138376	Os.20309.1.S1_at	---	0005634 // nucleus // inferred from electronic annotation
LOC_Os01g69830.1	1.77171	0.0117146	OsAffx.2442.1.S1_x_at	teosinte glume architecture 1, putative, expressed	0005634 // nucleus // inferred from electronic annotation
LOC_Os02g36924.1	4.88679	0.00730105	Os.49762.2.S1_a_at	MADS-box transcription factor 27, putative, expressed	0005634 // nucleus // inferred from electronic annotation
LOC_Os04g33940.1	1.99331	0.0300033	Os.52509.1.S1_at	protein of unknown function DUF1279 domain containing protein, expressed	0005634 // nucleus // inferred from electronic annotation /// 0005667 // transcription factor complex // inferred from electronic annotation
NM_001064756	-6.96795	0.00514774	OsAffx.28094.1.S1_at	---	0005634 // nucleus // inferred from electronic annotation /// 0005737 // cytoplasm // inferred from electronic annotation
LOC_Os06g33980.1	1.7274	0.0360082	Os.24713.2.S1_x_at	tRNA-splicing endonuclease subunit Sen2, putative, expressed	0005634 // nucleus // inferred from electronic annotation /// 0016020 // membrane // inferred from electronic annotation /// 0016021 // integral to membrane // inferred from electronic annotation
LOC_Os11g45030.1	1.49633	0.0125185	OsAffx.24840.1.S1_at	---	0005737 // cytoplasm // inferred from electronic annotation
LOC_Os03g31750.2	1.52728	0.0112996	Os.12528.1.S1_x_at	pyruvate, phosphate dikinase, chloroplast precursor, putative, expressed	0005737 // cytoplasm // inferred from electronic annotation
NM_001065339	-2.43599	0.0349366	Os.17585.1.S1_at	---	0005737 // cytoplasm // inferred from electronic annotation /// 0005852 // eukaryotic translation initiation factor 3 complex // inferred from electronic annotation
LOC_Os07g05940.1	-5.03279	0.00371937	Os.32357.1.S1_at	viviparous-14, putative, expressed	0005739 // mitochondrion // inferred from reviewed computational analysis
LOC_Os12g44080.1	8.03306	0.000474323	OsAffx.32183.1.S1_s_at	p8MTCP1, putative, expressed	0005739 // mitochondrion // inferred from reviewed computational analysis
LOC_Os03g18790.1	-2.42823	0.00515515	Os.51938.1.S1_at	SAG20, putative, expressed	0005739 // mitochondrion // inferred from reviewed computational analysis /// 0016020 // membrane // inferred from reviewed computational analysis
LOC_Os08g33740.1	-1.7504	0.0167778	Os.24363.1.A1_at	CSLA11 - cellulose synthase-like family A, expressed	0005794 // Golgi apparatus // inferred from electronic annotation /// 0016020 // membrane // inferred from electronic annotation /// 0016021 // integral to membrane // inferred from electronic annotation
LOC_Os12g42160.1	-8.40299	0.00147173	OsAffx.20085.1.S1_x_at	ATP binding protein, putative, expressed	0005874 // microtubule // inferred from electronic annotation
LOC_Os12g42160.1 ATP binding protein	-1.97043	0.045136	Os.47736.1.S1_at	ATP binding protein	0005874 // microtubule // inferred from electronic annotation
LOC_Os03g02290.1	7.77108	0.00171567	OsAffx.12711.1.S1_x_at	ATP binding protein, putative, expressed	0005874 // microtubule // inferred from electronic annotation
AK242598(10)	-2.26964	0.0381069	Os.23136.1.A1_s_at	---	0009536 // plastid // inferred from reviewed computational analysis
CT829941(9)	-1.88567	0.00957595	OsAffx.3952.1.S1_s_at	---	0009536 // plastid // inferred from reviewed computational analysis
AK119928(11)	-1.80556	0.0300991	Os.45994.1.S1_at	---	0009536 // plastid // inferred from reviewed computational analysis
AK287880(11)	1.56681	0.042069	Os.27118.1.A1_at	---	0009536 // plastid // inferred from reviewed computational analysis
LOC_Os05g49910.1	1.63874	0.0489243	Os.57367.1.S1_at	---	0009536 // plastid // inferred from reviewed computational analysis
LOC_Os03g22680.2	6.65854	0.00198108	Os.53636.1.S1_at	---	0009536 // plastid // inferred from reviewed computational analysis
LOC_Os10g14920.1	-1.8924	0.0488692	Os.18714.1.S1_a_at	integral membrane protein DUF6 containing protein, expressed	0016020 // membrane // inferred from electronic annotation
LOC_Os12g16480.1 conserved hypothetical protein	-1.53857	0.00133	OsAffx.7611.1.S1_at	conserved hypothetical protein	0016020 // membrane // inferred from electronic annotation
NM_001058064(11)	23.72	0.000197295	Os.52448.1.S1_at	---	0016020 // membrane // inferred from electronic annotation
LOC_Os02g49260.1	-3.65848	0.0435551	OsAffx.24797.1.S1_at	transporter-related, putative, expressed	0016020 // membrane // inferred from electronic annotation /// 0016021 // integral to membrane // inferred from electronic annotation
LOC_Os07g01810.1	-2.3653	0.0117702	Os.29959.1.S1_at	potassium channel protein, putative, expressed	0016020 // membrane // inferred from electronic annotation /// 0016021 // integral to membrane // inferred from electronic annotation
LOC_Os05g34980.1	-2.21749	0.00289811	Os.11846.1.S1_at	amino acid transporter, putative, expressed	0016020 // membrane // inferred from electronic annotation /// 0016021 // integral to membrane // inferred from electronic annotation
LOC_Os07g04180.1	-1.66515	0.0116876	Os.21238.1.S1_at	amino acid transporter, putative, expressed	0016020 // membrane // inferred from electronic annotation /// 0016021 // integral to membrane // inferred from electronic annotation
LOC_Os01g11414.1	-1.60352	0.0407277	Os.3917.1.S1_s_at	sodium/calcium exchanger protein, putative, expressed	0016020 // membrane // inferred from electronic annotation /// 0016021 // integral to membrane // inferred from electronic annotation
LOC_Os03g25930.1	-1.53613	0.00929039	Os.50934.1.S1_at	emp24/gp25L/p24 family protein, putative, expressed	0016020 // membrane // inferred from electronic annotation /// 0016021 // integral to membrane // inferred from electronic annotation
LOC_Os03g03370.1	-1.7287	0.00836937	OsAffx.24953.1.S1_s_at	fatty acid hydroxylase, putative, expressed	0016020 // membrane // inferred from reviewed computational analysis
LOC_Os06g29350.1	-2.61983	0.00168345	Os.50543.1.S1_x_at	myosin, putative, expressed	0016459 // myosin complex // inferred from electronic annotation
*Fold change(sd37/3037):Fold change between sd37 and WT apices (1.5-fold cutoff).
P-value represents the Change P value.

## Sheet: GO Molecular Function 
Table S2. Gene ontology (GO) enrichment analysis of the up- and down-regulated genes.
Gene	*Fold change(sd37/3037)	P-value	Probe Set ID	Description and functional categories	Gene Ontology Molecular Function
NM_001070876(9)	-1.83751	9.51538e-05	OsAffx.30437.1.S1_x_at	---	0000166 // nucleotide binding // inferred from electronic annotation /// 0003676 // nucleic acid binding // inferred from electronic annotation
AK102049,NM_001064628	-4.82386	0.00991221	OsAffx.28049.1.S1_at	---	0000166 // nucleotide binding // inferred from electronic annotation /// 0005524 // ATP binding // inferred from electronic annotation
LOC_Os12g32790.1	-2.56071	0.0497925	OsAffx.7771.1.S1_x_at	disease resistance RPP13-like protein 1, putative, expressed	0000166 // nucleotide binding // inferred from electronic annotation /// 0005524 // ATP binding // inferred from electronic annotation
AK102385(11),NM_001073329(11)	-1.87512	0.0379027	Os.54180.1.S1_at	---	0000166 // nucleotide binding // inferred from electronic annotation /// 0005524 // ATP binding // inferred from electronic annotation
LOC_Os11g45030.1	1.49633	0.0125185	OsAffx.24840.1.S1_at	---	0000287 // magnesium ion binding // inferred from electronic annotation /// 0004427 // inorganic diphosphatase activity // inferred from electronic annotation
LOC_Os09g22410.2	7.18782	0.00948818	OsAffx.6365.1.S1_at	pyruvate kinase-like, putative, expressed	0000287 // magnesium ion binding // inferred from electronic annotation /// 0004743 // pyruvate kinase activity // inferred from electronic annotation /// 0030955 // potassium ion binding // inferred from electronic annotation
LOC_Os06g29000.1	-6.15263	0.0143162	OsAffx.31892.2.S1_at	retrotransposon protein	0003676 // nucleic acid binding // inferred from electronic annotation /// 0003677 // DNA binding // inferred from electronic annotation
LOC_Os02g58220.1	1.83737	0.0823811	Os.7052.1.S1_at	replication protein A 32 kDa subunit, putative, expressed	0003676 // nucleic acid binding // inferred from electronic annotation /// 0005515 // protein binding // inferred from physical interaction
LOC_Os12g15314.1 nuclease, putative, expressed	5.7	0.00938725	Os.52637.1.S1_x_at	nuclease, putative, expressed	0003676 // nucleic acid binding // inferred from electronic annotation /// 0016788 // hydrolase activity, acting on ester bonds // inferred from electronic annotation
LOC_Os01g42270.1 transcriptional corepressor LEUNIG, putative	-4.37821	0.0404332	OsAffx.11436.2.S1_at	transcriptional corepressor LEUNIG, putative	0003677 // DNA binding // inferred from electronic annotation
NM_001053763(11)	-1.72674	0.0271199	Os.9492.1.S1_a_at	---	0003677 // DNA binding // inferred from electronic annotation
LOC_Os05g48690.2	-1.52767	0.00335442	Os.35356.1.S1_at	transcription factor like protein, putative, expressed	0003677 // DNA binding // inferred from electronic annotation
AK106920(11),NM_001063128(11)	1.59902	0.0138376	Os.20309.1.S1_at	---	0003677 // DNA binding // inferred from electronic annotation
LOC_Os02g47744.1	9.23596	0.00706031	OsAffx.24769.1.S1_at	---	0003677 // DNA binding // inferred from electronic annotation
LOC_Os08g43200.1	-5.39726	0.0082775	OsAffx.6121.1.S1_at	dehydration-responsive element-binding protein 1B, putative, expressed	0003677 // DNA binding // inferred from electronic annotation /// 0003700 // transcription factor activity // inferred from electronic annotation
LOC_Os08g31580.1	-1.51223	0.0471556	Os.5599.1.S1_at	DRE binding factor 1, putative, expressed	0003677 // DNA binding // inferred from electronic annotation /// 0003700 // transcription factor activity // inferred from electronic annotation
LOC_Os04g33940.1	1.99331	0.0300033	Os.52509.1.S1_at	protein of unknown function DUF1279 domain containing protein, expressed	0003677 // DNA binding // inferred from electronic annotation /// 0003700 // transcription factor activity // inferred from electronic annotation
AK105509(11),CT829018(11)	-1.57847	0.0151475	OsAffx.11050.2.S1_x_at	---	0003677 // DNA binding // inferred from electronic annotation /// 0003700 // transcription factor activity // inferred from electronic annotation /// 0043565 // sequence-specific DNA binding // inferred from electronic annotation
LOC_Os02g36924.1	4.88679	0.00730105	Os.49762.2.S1_a_at	MADS-box transcription factor 27, putative, expressed	0003677 // DNA binding // inferred from electronic annotation /// 0003700 // transcription factor activity // inferred from electronic annotation /// 0043565 // sequence-specific DNA binding // inferred from electronic annotation
LOC_Os06g17410.1	-2.22832	0.0454085	OsAffx.15472.1.S1_at	dof1, putative, expressed	0003677 // DNA binding // inferred from electronic annotation /// 0008270 // zinc ion binding // inferred from electronic annotation
AB028129(11),NM_001060123(11)	-1.55418	0.0274503	Os.4182.2.S1_x_at	---	0003677 // DNA binding // inferred from electronic annotation /// 0008270 // zinc ion binding // inferred from electronic annotation
LOC_Os01g69830.1	1.77171	0.0117146	OsAffx.2442.1.S1_x_at	teosinte glume architecture 1, putative, expressed	0003677 // DNA binding // inferred from electronic annotation /// 0008270 // zinc ion binding // inferred from electronic annotation /// 0046872 // metal ion binding // inferred from electronic annotation
LOC_Os02g30840.1	-1.53973	0.00416733	Os.53662.1.S1_at	RNA pseudouridine synthase, putative, expressed	0003723 // RNA binding // inferred from electronic annotation /// 0009982 // pseudouridine synthase activity // inferred from electronic annotation /// 0016853 // isomerase activity // inferred from electronic annotation
CT831661(9)	-2.90756	0.00116445	Os.38806.1.A1_x_at	---	0003735 // structural constituent of ribosome // inferred from electronic annotation
NM_001065339	-2.43599	0.0349366	Os.17585.1.S1_at	---	0003743 // translation initiation factor activity // inferred from electronic annotation
LOC_Os01g74152.1	-2.71938	0.00419303	Os.6435.1.S1_at	catalytic/ hydrolase, putative, expressed	0003824 // catalytic activity // inferred from electronic annotation
LOC_Os04g45280.2	-1.51344	0.0259532	Os.47891.1.S1_at	histidine triad family protein, putative, expressed	0003824 // catalytic activity // inferred from electronic annotation
LOC_Os07g05940.1	-5.03279	0.00371937	Os.32357.1.S1_at	viviparous-14, putative, expressed	0003824 // catalytic activity // inferred from electronic annotation /// 0005488 // binding // inferred from electronic annotation /// 0016491 // oxidoreductase activity // inferred from electronic annotation
NM_001053066(11)	1.52807	0.0288638	Os.17869.1.S1_at	---	0003824 // catalytic activity // inferred from electronic annotation /// 0008483 // transaminase activity // inferred from electronic annotation /// 0016740 // transferase activity // inferred from electronic annotation
NM_001057460(11)	-2.62806	0.0312215	Os.2858.1.S1_at	---	0003824 // catalytic activity // inferred from electronic annotation /// 0016740 // transferase activity // inferred from electronic annotation
LOC_Os04g44890.1	5.10317	0.00498469	OsAffx.4093.1.S1_at	tRNA-dihydrouridine synthase 2-like, putative,	0003824 // catalytic activity // inferred from electronic annotation /// 0017150 // tRNA dihydrouridine synthase activity // inferred from electronic annotation /// 0050660 // FAD binding // inferred from electronic annotation
AF308692(11),AK110811(11),NM_001072450(11)	-8.1236	0.00763874	Os.50636.1.S1_s_at	---	0004190 // aspartic-type endopeptidase activity // inferred from electronic annotation /// 0008233 // peptidase activity // inferred from electronic annotation /// 0016787 // hydrolase activity // inferred from electronic annotation
NM_001069595(11)	-3.80851	0.00124737	Os.17577.1.S1_x_at	---	0004197 // cysteine-type endopeptidase activity // inferred from electronic annotation /// 0008234 // cysteine-type peptidase activity // inferred from electronic annotation
LOC_Os01g36790.1	-3.93053	0.00411865	Os.24917.1.S1_at	DUF26 kinases have homology to DUF26 containing loci	0004672 // protein kinase activity // inferred from electronic annotation /// 0004674 // protein serine/threonine kinase activity // inferred from electronic annotation /// 0005524 // ATP binding // inferred from electronic annotation
LOC_Os02g17330.1	1.55519	0.04083	Os.46554.1.S1_at	4-amino-4-deoxychorismate lyase, putative, expressed	0004672 // protein kinase activity // inferred from electronic annotation /// 0004674 // protein serine/threonine kinase activity // inferred from electronic annotation /// 0005524 // ATP binding // inferred from electronic annotation
AK099529(11)	-2.04495	0.0363944	Os.6671.1.S1_a_at	---	0004842 // ubiquitin-protein ligase activity // inferred from electronic annotation /// 0005488 // binding // inferred from electronic annotation
LOC_Os01g18080.1	-1.60124	0.0409735	Os.6672.1.S1_at	retrotransposon protein	0004872 // receptor activity // inferred from electronic annotation
LOC_Os07g29770.2	1.8913	0.0427188	Os.36953.2.S1_x_at	zinc finger protein, putative, expressed	0005089 // Rho guanyl-nucleotide exchange factor activity // inferred from electronic annotation
LOC_Os07g01810.1	-2.3653	0.0117702	Os.29959.1.S1_at	potassium channel protein, putative, expressed	0005216 // ion channel activity // inferred from electronic annotation /// 0005267 // potassium channel activity // inferred from electronic annotation
LOC_Os07g39880.1	-1.86024	0.0242597	OsAffx.28830.1.S1_x_at	exodeoxyribonuclease V, putative, expressed	0005488 // binding // inferred from electronic annotation
LOC_Os07g46060.1	5.55224	0.00594134	OsAffx.30966.4.S1_at	---	0005488 // binding // inferred from electronic annotation
LOC_Os02g41954.1	-5.34479	0.0168587	Os.30608.3.S1_x_at	gibberellin 2-beta-dioxygenase 7, putative, expressed	0005506 // iron ion binding // inferred from electronic annotation /// 0016491 // oxidoreductase activity // inferred from electronic annotation
LOC_Os01g11414.1	-1.60352	0.0407277	Os.3917.1.S1_s_at	sodium/calcium exchanger protein, putative, expressed	0005509 // calcium ion binding // inferred from electronic annotation
LOC_Os01g41510.1	9.58824	0.00187295	Os.23476.1.A1_at	calcineurin B-like protein 4, putative, expressed	0005509 // calcium ion binding // inferred from electronic annotation
AK100807(11),NM_001071059(11)	-2.86567	0.000126514	Os.46451.2.S1_x_at	---	0005515 // protein binding // inferred from electronic annotation /// 0005524 // ATP binding // inferred from electronic annotation
AK100807(11),NM_001071059(11)	-2.76533	0.0424388	Os.46451.1.S1_at	---	0005515 // protein binding // inferred from electronic annotation /// 0005524 // ATP binding // inferred from electronic annotation
AK121046(11),NM_001054168(11)	-1.85964	0.0381867	Os.50398.1.S1_at	---	0005515 // protein binding // inferred from electronic annotation /// 0008270 // zinc ion binding // inferred from electronic annotation
NM_001052163(11)	-5.0745	0.00430171	Os.55303.1.S1_at	---	0005515 // protein binding // inferred from electronic annotation /// 0008270 // zinc ion binding // inferred from electronic annotation /// 0046872 // metal ion binding // inferred from electronic annotation
LOC_Os04g37740.1	-1.6939	0.00669789	Os.49513.1.S1_at	zinc finger, C3HC4 type domain containing protein, expressed	0005515 // protein binding // inferred from electronic annotation /// 0008270 // zinc ion binding // inferred from electronic annotation /// 0046872 // metal ion binding // inferred from electronic annotation
LOC_Os03g22680.2	6.65854	0.00198108	Os.53636.1.S1_at	---	0005515 // protein binding // inferred from electronic annotation /// 0008270 // zinc ion binding // inferred from electronic annotation /// 0046872 // metal ion binding // inferred from electronic annotation
AY286474(9),NM_001058253(11)	-4.53571	0.00485932	Os.28441.1.S1_at	---	0008270 // zinc ion binding // inferred from electronic annotation
LOC_Os06g43210.1	-2.6008	0.0244882	Os.54197.1.S1_at	zinc finger, C3HC4 type domain containing protein, expressed	0008270 // zinc ion binding // inferred from electronic annotation
LOC_Os03g50120.1	-1.61415	0.0373299	Os.27979.1.S1_at	---	0008270 // zinc ion binding // inferred from electronic annotation
NM_001058661(11)	1.54828	0.0376956	Os.55716.1.S1_at	---	0008270 // zinc ion binding // inferred from electronic annotation
LOC_Os04g30420.1	-2.56346	0.0187495	Os.51439.1.S1_x_at	dehydrogenase, putative, expressed	0008270 // zinc ion binding // inferred from electronic annotation /// 0016491 // oxidoreductase activity // inferred from electronic annotation
LOC_Os04g30420.1	-1.89283	0.0484309	Os.51439.1.S1_at	dehydrogenase, putative, expressed	0008270 // zinc ion binding // inferred from electronic annotation /// 0016491 // oxidoreductase activity // inferred from electronic annotation
LOC_Os12g16480.1 conserved hypothetical protein	-1.53857	0.00133	OsAffx.7611.1.S1_at	conserved hypothetical protein	0008378 // galactosyltransferase activity // inferred from electronic annotation
LOC_Os01g22560.1	3.85876	0.0069809	Os.11128.1.S1_at	glycerol-3-phosphate acyltransferase 1, putative, expressed	0008415 // acyltransferase activity // inferred from electronic annotation
NM_001058064(11)	23.72	0.000197295	Os.52448.1.S1_at	---	0015018 // galactosylgalactosylxylosylprotein 3-beta-glucuronosyltransferase activity // inferred from electronic annotation
LOC_Os04g27060.1	3.11634	0.000247766	Os.11266.1.S1_at	auxin-induced protein PCNT115, putative, expressed	0016491 // oxidoreductase activity // inferred from electronic annotation
LOC_Os08g02500.1	-1.73621	0.0397929	OsAffx.16792.1.S1_at	ACR8, putative	0016597 // amino acid binding // inferred from electronic annotation
LOC_Os07g05940.1 viviparous-14, putative, expressed	-5.0297	0.0168841	Os.50053.1.A1_at	---	0016702 // oxidoreductase activity, acting on single donors with incorporation of molecular oxygen, incorporation of two atoms of oxygen // inferred from electronic annotation
LOC_Os10g40640.1	-1.87174	0.0153228	Os.46627.1.S1_at	glycosyl transferase 8 domain containing protein, putative, expressed	0016740 // transferase activity // inferred from electronic annotation /// 0016757 // transferase activity, transferring glycosyl groups // inferred from electronic annotation
LOC_Os08g33740.1	-1.7504	0.0167778	Os.24363.1.A1_at	CSLA11 - cellulose synthase-like family A, expressed	0016740 // transferase activity // inferred from electronic annotation /// 0016757 // transferase activity, transferring glycosyl groups // inferred from electronic annotation
LOC_Os08g01980.1	16.0155	0.00644825	OsAffx.16783.2.S1_at	---	0016747 // transferase activity, transferring acyl groups other than amino-acyl groups // inferred from electronic annotation
LOC_Os11g37980.1	-1.60472	0.0230206	Os.57033.1.S1_at	GAUT2/LGT2, putative, expressed]:	0016757 // transferase activity, transferring glycosyl groups // inferred from electronic annotation
LOC_Os01g11740.1	8.31618	0.00607327	Os.31301.1.S1_at	esterase precursor, putative, expressed	0016788 // hydrolase activity, acting on ester bonds // inferred from electronic annotation
LOC_Os12g05040.1	-1.56443	0.0472212	Os.7649.1.S1_at	heavy-metal-associated domain-containing protein, putative, expressed	0046872 // metal ion binding // inferred from electronic annotation
*Fold change(sd37/3037):Fold change between sd37 and WT apices (1.5-fold cutoff).
P-value represents the Change P value.
