# Supplementary material for: The Rice Semi-Dwarf Mutant sd37, Caused by a Mutation in CYP96B4, Plays an Important Role in the Fine-Tuning of Plant Growth
Source: PLoS One. 2014 Feb 3;9(2):e88068. doi: 10.1371/journal.pone.0088068 (PMC3912173; doi:10.1371/journal.pone.0088068)
Supplement: Table S3 — List of primers used for genotyping, probe synthesis, cloning, and expression analysis. (XLS) [file pone.0088068.s006.xls]

## Sheet: Sheet1
Table S3. List of primers used for genotyping, probe synthesis, cloning and expression analysis
Primer Name	F-Sequence (5'-3')	R-Sequence (5'-3')	Purpose	Amplicon Size (bp)
M1	CGCACTATAAATATGATACCTAT	ATTATTGAGCACGGTCTACTTTC	Map-based Clonging	189
M2	TCAAGACTTCCGACCAATG	AATAAAAGCTACTACATTCGTCCT	Map-based Clonging	159
M3	ATGTACAGTCAAGGAGATCGTG	GGATCGGCGGTTTGGGCTTTGGC	Map-based Clonging	266
M4	GTTAACATGGCAAGTTGAGTCAG	GGCGGCTCGGCGTGATCAACCATA	Map-based Clonging	312
gSD37	GGGGATCCGTGAGAGCAACTCGAGTC	GGGAATTCCTGGCTTGTAATCAAGGAC	Complementation Test	4950
RNAi:1	GCGGTACCATGGCAGCAATTGG	GCGGATCCGTGGCGCACGTTGTC	RNAi Test	321
RNAi:2	GGACTAGTATGGCAGCAATTGG	GCGAGCTCGTGGCGCACGTTGTC	RNAi Test	321
OE	GGGGATCCATGGCAGCAATTGGTAAC	GGACTAGTTCAGGTGTTCATCACTGG	Over-expression Test	1617
gSD37	GGGGATCCGTGAGAGCAACTCGAGTC	GGGAATTCTGCACACGCGCGCGAATG	Promotor-GUS Analysis	2500
hGFP	GGAAGCTTATGGCAGCAATTGGTAAC	GCGGATCCGGTGTTCATCACTGGCTC	Subcellular Localization	1617
RT-SD37	CGGCCATCGCGAAACACAGAGC	GGCCGGCGACGAGGAGGTTCAT	RT-PCR, qRT-PCR analysis and RNA in situ probe	182
OsUBQ	GCCCAAGAAGAAGATCAAGAAC	AGATAACAACGGAAGCATAAAAGTC	Internal control for qRT-PCR	97
OsORC1 (LOC_Os06g08790)	CGAATCGAGAGTTTATGGAGGGAG	GAATACGTCATCTCCTTGATCAC	qRT-PCR analysis	228
MCM3 (LOC_Os05g39850)	TTCATGCGTCACTAAATGCGAG	TGAATCTGGAAGCCCAATGTTC	qRT-PCR analysis	110
OsCycB1 (LOC_Os01g59120)	AATCTCACCGTTCCTACAGC	AGTAGAGTGCGAGGTAACAAG	qRT-PCR analysis	300
OsCycD2 (LOC_Os07g42860)	GAGATGGTTATGAGATGCTATG	TCAGATTGGTGTTGTGTTTAATC	qRT-PCR analysis	246
cdc2-like (LOC_Os06g47310)	CCTCGCGGGTACACGGCGGCGTC	CTATGTGGAGGCGCCGCTGCCG	qRT-PCR analysis	282
cdc2-like (LOC_Os02g06380)	CCAAGCGGGTTCACGGAGGGGTC	GTTGGCCTTCTTGGTGGTGGCGC	qRT-PCR analysis	276
OsRPa32 (LOC_Os02g58220)	CATATTCTGCCATGGGATCCTCAT	GACTCGTCGATTGTTGAGTATATG	qRT-PCR analysis	285
EXPB3 (LOC_Os10g40720)	GACGTGGTGCAGGTGGATCTCATG	GCTGCTGTACTGGACGAAAGAAC	qRT-PCR analysis	223
LOC_Os12g42160	GCAACAGCGAAGAGGAGAATTC	CATCGTTGGAGGTGGCTTCCAG	qRT-PCR analysis	213
LOC_Os05g46030	ACCGGCTATGTGAAAAAGGAG	AACCGCCCAAACCAGAAGACTA	qRT-PCR analysis	265
LOC_Os06g29350	GAAAAGCATTGCCTCAGCCAGATA	TAAGTCAATAACCTAGAAACAAATG	qRT-PCR analysis	292
LOC_Os08g34390	CTCGTCACGACCCGCGTGAAGC	CATAAATGTGTACATCGATAGGC	qRT-PCR analysis	189
LOC_Os10g31720	GGTTCTGGATCTGGGTACGGT	TTTACAGAAACAATGAAGCC	qRT-PCR analysis	172
LOC_Os07g01340	CAGCACCCTCATCGTCAACGTC	GTAATGGGCATCGTCGTCGTGG	qRT-PCR analysis	189
LOC_Os02g41954	CTCAGGGACGTGACGCG	GAAGGCGTCGTCCGGTGGGAAG	qRT-PCR analysis	186
